# Supplementary material for: Optimized periphery-core interface increases fitness of the Bacillus subtilis glmS ribozyme
Source: Nucleic Acids Res. 2024 Sep 25;52(21):13340–50. doi: 10.1093/nar/gkae830 (PMC11602151; doi:10.1093/nar/gkae830)
Supplement: gkae830_Supplemental_Files [file gkae830_supplemental_files.zip]

Archive with 7 entries (7 files):
- SupplementalMovieS1.mp4.zip
- SupplementalMovieS2.mp4
- SupplementalMovieS3.mp4
- SupplementalMovieS4.mp4.zip
- Yu_dataset1.csv
- Yu_glmS_paper1_SI-rev2.pdf
- Yu_SIMovieCaptions.docx
