# Supplementary material for: Optimized periphery-core interface increases fitness of the Bacillus subtilis glmS ribozyme
Source: Nucleic Acids Res. 2024 Sep 25;52(21):13340–50. doi: 10.1093/nar/gkae830 (PMC11602151; doi:10.1093/nar/gkae830)
Supplement: gkae830_Supplemental_Files [file gkae830_supplemental_files.zip › Yu_dataset1.csv]

genotype	amplitude	k_obs	product_yield_180s
A32C	0.631	4.46	0.631
A32G	0.295	0.276	0.295
A32U	0.799	4.501	0.799
G33A	0.108	8.187	0.108
G33C	0.065	8.107	0.065
G33U	0.122	0.445	0.122
U34A	0.82	4.514	0.82
U34C	0.826	4.524	0.826
U34G	0.926	4.566	0.926
U35A	0.819	9.331	0.819
U35C	0.888	0.362	0.888
U35G	0.886	4.562	0.886
G36A	0.645	0.072	0.645
G36C	0.51	8.829	0.51
G36U	0.815	0.344	0.815
A37C	0.745	0.354	0.745
A37G	0.278	0.068	0.278
A37U	0.351	0.131	0.351
C38A	0.218	8.363	0.218
C38G	0.475	0.176	0.475
C38U	0.245	8.43	0.245
G39A	0.26	8.441	0.26
G39C	0.284	8.466	0.284
G39U	0.598	4.427	0.598
A40C	0.143	8.259	0.143
A40G	0.112	8.202	0.112
A40U	0.119	0.228	0.119
G41A	0.235	0.061	0.235
G41C	0.091	8.163	0.091
G41U	0.144	8.248	0.144
G42A	0.057	8.094	0.057
G42C	0.053	8.087	0.053
G42U	0.064	8.108	0.064
A43C	0.923	0.507	0.923
A43G	0.861	9.355	0.861
A43U	0.86	4.558	0.86
U44A	0.869	0.376	0.869
U44C	0.829	4.547	0.829
U44G	0.761	4.5	0.761
G45A	0.747	0.445	0.747
G45C	0.53	0.12	0.53
G45U	0.718	4.464	0.718
G46A	0.526	0.121	0.526
G46C	0.192	8.331	0.192
G46U	0.248	0.38	0.248
A47C	0.194	8.346	0.194
A47G	0.848	9.291	0.848
A47U	0.786	9.205	0.786
G48A	0.237	0.386	0.237
G48C	0.13	8.222	0.13
G48U	0.119	8.213	0.119
G49A	0.69	0.094	0.69
G49C	0.412	0.113	0.412
G49U	0.614	9.093	0.614
U50A	0.782	0.09	0.782
U50C	0.781	0.366	0.781
U50G	0.819	4.518	0.819
U51A	0.862	0.33	0.862
U51C	0.893	0.31	0.893
U51G	0.865	0.382	0.865
A52C	0.816	4.537	0.816
A52G	0.848	4.551	0.848
A52U	0.866	0.351	0.866
U53A	0.344	0.402	0.344
U53C	0.836	0.421	0.836
U53G	0.232	0.432	0.232
C54A	0.802	4.53	0.802
C54G	0.729	4.479	0.729
C54U	0.625	3.347	0.625
G55A	0.61	9.051	0.61
G55C	0.707	9.103	0.707
G55U	0.798	4.525	0.798
A56C	0.429	8.681	0.429
A56G	0.866	0.249	0.866
A56U	0.69	0.058	0.69
A57C	0.818	0.749	0.818
A57G	0.913	0.309	0.913
A57U	0.857	4.574	0.857
U58A	0.897	0.383	0.897
U58C	0.862	4.558	0.862
U58G	0.851	0.487	0.851
U59A	0.871	0.095	0.871
U59C	0.902	0.112	0.902
U59G	0.935	0.1	0.935
U60A	0.768	0.14	0.768
U60C	0.891	0.321	0.891
U60G	0.89	0.251	0.89
U61A	0.265	1	0.265
U61C	0.823	1	0.823
U61G	0.276	1	0.276
C62A	0.231	8.418	0.231
C62G	0.233	0.051	0.233
C62U	0.124	0.227	0.124
G63A	0.282	0.246	0.282
G63C	0.378	0.734	0.378
G63U	0.672	0.105	0.672
G64A	0.296	8.524	0.296
G64C	0.1	8.164	0.1
G64U	0.104	8.174	0.104
C65A	0.099	8.171	0.099
C65G	0.076	8.125	0.076
C65U	0.215	0.058	0.215
G66A	0.086	8.142	0.086
G66C	0.163	8.273	0.163
G66U	0.366	0.308	0.366
G67A	0.287	8.478	0.287
G67C	0.26	0.329	0.26
G67U	0.678	0.108	0.678
A68C	0.286	0.099	0.286
A68G	0.822	4.542	0.822
A68U	0.274	0.081	0.274
U69A	0.808	0.075	0.808
U69C	0.861	0.239	0.861
U69G	0.074	8.122	0.074
G70A	0.845	0.331	0.845
G70C	0.862	0.381	0.862
G70U	0.812	4.543	0.812
C71A	0.439	0.133	0.439
C71G	0.367	0.283	0.367
C71U	0.773	4.512	0.773
C72A	0.283	0.437	0.283
C72G	0.18	8.31	0.18
C72U	0.794	0.405	0.794
U73A	0.554	0.146	0.554
U73C	0.644	9.131	0.644
U73G	0.148	8.243	0.148
C74A	0.315	8.537	0.315
C74G	0.494	0.141	0.494
C74U	0.749	4.495	0.749
C75A	0.741	4.48	0.741
C75G	0.316	0.319	0.316
C75U	0.819	4.536	0.819
C76A	0.751	4.47	0.751
C76G	0.76	4.496	0.76
C76U	0.753	4.49	0.753
G77A	0.179	8.3	0.179
G77C	0.134	8.234	0.134
G77U	0.13	8.213	0.13
G78A	0.311	8.53	0.311
G78C	0.141	8.23	0.141
G78U	0.094	8.154	0.094
C79A	0.682	0.066	0.682
C79G	0.59	9.039	0.59
C79U	0.831	0.482	0.831
U80A	0.679	4.442	0.679
U80C	0.597	9.05	0.597
U80G	0.557	0.121	0.557
G81A	0.549	0.116	0.549
G81C	0.138	0.612	0.138
G81U	0.719	0.166	0.719
A82C	0.863	0.384	0.863
A82G	0.826	0.432	0.826
A82U	0.716	0.353	0.716
G83A	0.875	0.393	0.875
G83C	0.612	9.083	0.612
G83U	0.883	0.401	0.883
U84A	0.806	0.512	0.806
U84C	0.796	0.462	0.796
U84G	0.848	0.466	0.848
G85A	0.857	0.374	0.857
G85C	0.744	0.414	0.744
G85U	0.833	4.556	0.833
U86A	0.872	4.574	0.872
U86C	0.863	4.569	0.863
U86G	0.899	0.389	0.899
G87A	0.85	4.563	0.85
G87C	0.594	4.439	0.594
G87U	0.763	4.509	0.763
C88A	0.871	4.574	0.871
C88G	0.861	4.563	0.861
C88U	0.898	0.365	0.898
A89C	0.692	0.503	0.692
A89G	0.846	4.554	0.846
A89U	0.633	0.102	0.633
G90A	0.849	0.364	0.849
G90C	0.832	4.549	0.832
G90U	0.88	0.371	0.88
A91C	0.691	0.399	0.691
A91G	0.759	4.5	0.759
A91U	0.727	0.414	0.727
U92A	0.288	0.281	0.288
U92C	0.685	4.451	0.685
U92G	0.32	0.263	0.32
C93A	0.275	8.471	0.275
C93G	0.28	0.303	0.28
C93U	0.749	4.491	0.749
A94C	0.368	0.398	0.368
A94G	0.779	4.514	0.779
A94U	0.334	0.387	0.334
C95A	0.796	9.256	0.796
C95G	0.803	4.523	0.803
C95U	0.728	0.375	0.728
A96C	0.754	0.321	0.754
A96G	0.614	9.084	0.614
A96U	0.353	0.256	0.353
G97A	0.676	9.088	0.676
G97C	0.288	8.5	0.288
G97U	0.662	4.498	0.662
C98A	0.159	8.265	0.159
C98G	0.105	8.175	0.105
C98U	0.812	0.374	0.812
C99A	0.159	8.272	0.159
C99G	0.091	8.151	0.091
C99U	0.531	0.123	0.531
G100A	0.737	0.139	0.737
G100C	0.576	0.083	0.576
G100U	0.835	0.118	0.835
U101A	0.836	0.309	0.836
U101C	0.853	4.563	0.853
U101G	0.831	0.139	0.831
A102C	0.598	9.044	0.598
A102G	0.811	0.364	0.811
A102U	0.693	0.108	0.693
A103C	0.435	8.671	0.435
A103G	0.813	4.555	0.813
A103U	0.759	4.582	0.759
G104A	0.702	0.213	0.702
G104C	0.839	4.556	0.839
G104U	0.894	0.352	0.894
G105A	0.845	4.564	0.845
G105C	0.62	9.101	0.62
G105U	0.87	0.358	0.87
A106C	0.794	4.507	0.794
A106G	0.862	0.408	0.862
A106U	0.878	0.427	0.878
U107A	0.837	4.549	0.837
U107C	0.875	0.445	0.875
U107G	0.835	4.548	0.835
U108A	0.892	0.362	0.892
U108C	0.726	4.474	0.726
U108G	0.863	0.455	0.863
U109A	0.862	4.565	0.862
U109C	0.833	4.55	0.833
U109G	0.872	0.427	0.872
C110A	0.791	0.415	0.791
C110G	0.722	0.497	0.722
C110U	0.852	0.502	0.852
U111A	0.743	4.489	0.743
U111C	0.799	0.407	0.799
U111G	0.765	4.504	0.765
U112A	0.837	0.42	0.837
U112C	0.816	4.543	0.816
U112G	0.701	0.099	0.701
C113A	0.84	4.551	0.84
C113G	0.865	0.339	0.865
C113U	0.835	4.548	0.835
A114C	0.249	8.415	0.249
A114G	0.227	0.415	0.227
A114U	0.24	0.236	0.24
A115C	0.189	8.307	0.189
A115G	0.835	0.295	0.835
A115U	0.15	0.422	0.15
A116C	0.752	0.176	0.752
A116G	0.368	0.172	0.368
A116U	0.587	9.087	0.587
C117A	0.748	4.496	0.748
C117G	0.872	0.299	0.872
C117U	0.836	0.343	0.836
C118A	0.841	4.55	0.841
C118G	0.861	0.358	0.861
C118U	0.848	0.349	0.848
A119C	0.748	9.221	0.748
A119G	0.862	0.445	0.862
A119U	0.805	4.533	0.805
A120C	0.844	4.528	0.844
A120G	0.839	0.391	0.839
A120U	0.82	4.539	0.82
G121A	0.824	4.545	0.824
G121C	0.798	4.525	0.798
G121U	0.883	0.356	0.883
G122A	0.842	4.535	0.842
G122C	0.786	4.51	0.786
G122U	0.818	9.314	0.818
G123A	0.781	4.52	0.781
G123C	0.748	0.507	0.748
G123U	0.803	4.536	0.803
G124A	0.896	4.55	0.896
G124C	0.802	4.498	0.802
G124U	0.834	4.523	0.834
G125A	0.73	4.483	0.73
G125C	0.792	0.458	0.792
G125U	0.825	0.457	0.825
U126A	0.862	9.347	0.862
U126C	0.867	4.562	0.867
U126G	0.882	9.367	0.882
G127A	0.864	4.568	0.864
G127C	0.71	4.471	0.71
G127U	0.826	0.312	0.826
A128C	0.799	9.249	0.799
A128G	0.696	4.467	0.696
A128U	0.608	4.449	0.608
C129A	0.559	0.14	0.559
C129G	0.777	0.398	0.777
C129U	0.828	0.431	0.828
U130A	0.838	4.551	0.838
U130C	0.835	4.544	0.835
U130G	0.82	0.264	0.82
C131A	0.853	0.421	0.853
C131G	0.81	4.538	0.81
C131U	0.868	0.404	0.868
C132A	0.876	0.373	0.876
C132G	0.842	0.393	0.842
C132U	0.846	4.561	0.846
U133A	0.462	0.123	0.462
U133C	0.78	4.513	0.78
U133G	0.84	4.557	0.84
U134A	0.879	4.559	0.879
U134C	0.875	0.446	0.875
U134G	0.784	4.52	0.784
G135A	0.891	0.358	0.891
G135C	0.897	0.13	0.897
G135U	0.813	0.28	0.813
A136C	0.825	4.541	0.825
A136G	0.847	0.247	0.847
A136U	0.904	0.357	0.904
A137C	0.829	4.552	0.829
A137G	0.852	0.261	0.852
A137U	0.87	0.266	0.87
C138A	0.671	0.09	0.671
C138G	0.814	0.251	0.814
C138U	0.869	0.299	0.869
A139C	0.259	0.383	0.259
A139G	0.1	8.173	0.1
A139U	0.165	0.206	0.165
A140C	0.13	8.214	0.13
A140G	0.873	4.565	0.873
A140U	0.197	0.33	0.197
A141C	0.816	4.539	0.816
A141G	0.502	0.085	0.502
A141U	0.872	0.413	0.872
G142A	0.864	0.329	0.864
G142C	0.842	0.403	0.842
G142U	0.86	4.564	0.86
A143C	0.843	4.559	0.843
A143G	0.891	0.448	0.891
A143U	0.837	4.552	0.837
G144A	0.845	0.351	0.845
G144C	0.843	0.414	0.843
G144U	0.873	0.33	0.873
A145C	0.675	0.097	0.675
A145G	0.912	9.382	0.912
A145U	0.887	4.558	0.887
A146C	0.856	0.337	0.856
A146G	0.867	0.409	0.867
A146U	0.829	4.549	0.829
A147C	0.723	0.09	0.723
A147G	0.827	4.546	0.827
A147U	0.797	0.337	0.797
U148A	0.81	0.438	0.81
U148C	0.845	4.554	0.845
U148G	0.856	4.544	0.856
C149A	0.863	0.44	0.863
C149G	0.829	4.546	0.829
C149U	0.844	4.552	0.844
A150C	0.877	0.308	0.877
A150G	0.813	4.539	0.813
A150U	0.788	0.353	0.788
C151A	0.803	4.529	0.803
C151G	0.784	4.512	0.784
C151U	0.818	4.542	0.818
A152C	0.858	0.285	0.858
A152G	0.853	4.553	0.853
A152U	0.735	4.48	0.735
U153A	0.805	4.531	0.805
U153C	0.836	0.331	0.836
U153G	0.767	4.501	0.767
G154A	0.522	0.118	0.522
G154C	0.558	0.135	0.558
G154U	0.511	0.091	0.511
A155C	0.832	4.532	0.832
A155G	0.839	4.541	0.839
A155U	0.819	4.536	0.819
U156A	0.815	0.427	0.815
U156C	0.773	0.339	0.773
U156G	0.811	4.53	0.811
C157A	0.771	9.225	0.771
C157G	0.797	9.257	0.797
C157U	0.813	4.533	0.813
U158A	0.852	4.559	0.852
U158C	0.836	0.36	0.836
U158G	0.859	4.54	0.859
U159A	0.824	9.321	0.824
U159C	0.859	0.442	0.859
U159G	0.881	4.553	0.881
C160A	0.909	4.558	0.909
C160G	0.914	4.561	0.914
C160U	0.887	4.558	0.887
C161A	0.923	4.565	0.923
C161G	0.962	4.588	0.962
C161U	0.929	4.568	0.929
A162C	0.873	4.574	0.873
A162G	0.86	0.405	0.86
A162U	0.894	0.332	0.894
A163C	0.909	0.122	0.909
A163G	0.908	0.286	0.908
A163U	0.91	0.221	0.91
A164C	0.938	1	0.9
A164G	0.938	1	0.9
A164U	0.93	1	0.9
A165C	0.913	0.315	0.913
A165G	0.872	4.569	0.872
A165U	0.889	0.335	0.889
A166C	0.903	4.574	0.903
A166G	0.93	9.407	0.93
A166U	0.902	4.569	0.902
A167C	0.913	4.575	0.913
A167G	0.969	4.592	0.969
A167U	0.933	4.572	0.933
C168A	0.905	9.41	0.905
C168G	0.915	4.572	0.915
C168U	0.898	4.563	0.898
A169C	0.906	0.354	0.906
A169G	0.902	9.403	0.902
A169U	0.878	0.467	0.878
U170A	0.919	9.418	0.919
U170C	0.886	4.573	0.886
U170G	0.922	4.566	0.922
G171A	0.866	4.569	0.866
G171C	0.88	4.577	0.88
G171U	0.914	0.358	0.914
U172A	0.892	0.481	0.892
U172C	0.904	0.448	0.904
U172G	0.896	4.565	0.896
A173C	0.902	9.404	0.902
A173G	0.939	9.42	0.939
A173U	0.922	9.397	0.922
G174A	0.886	9.384	0.886
G174C	0.891	0.429	0.891
G174U	0.897	4.569	0.897
G175A	0.827	4.55	0.827
G175C	0.869	4.571	0.869
G175U	0.814	0.39	0.814
A176C	0.868	0.484	0.868
A176G	0.887	9.347	0.887
A176U	0.824	9.29	0.824
A177C	0.896	9.401	0.896
A177G	0.908	9.377	0.908
A177U	0.894	4.56	0.894
G178A	0.87	9.361	0.87
G178C	0.862	4.564	0.862
G178U	0.878	0.481	0.878
G179A	0.891	4.568	0.891
G179C	0.852	4.56	0.852
G179U	0.913	0.481	0.913
G180A	0.827	0.375	0.827
G180C	0.843	0.492	0.843
G180U	0.899	0.396	0.899
G181A	0.915	9.42	0.915
G181C	0.909	4.574	0.909
G181U	0.91	4.575	0.91
A182C	0.91	0.4	0.91
A182G	0.859	4.528	0.859
A182U	0.803	4.529	0.803
C183A	0.874	0.325	0.874
C183G	0.349	0.252	0.349
C183U	0.859	4.565	0.859
